# Supplementary material for: Iron commensalism of mesenchymal glioblastoma promotes ferroptosis susceptibility upon dopamine treatment
Source: Commun Biol. 2022 Jun 16;5:593. doi: 10.1038/s42003-022-03538-y (PMC9203457; doi:10.1038/s42003-022-03538-y)
Supplement: Supplementary file 4 — Supplementary Data [file 42003_2022_3538_MOESM4_ESM.xlsx]

## Sheet: Figure 1a
	448T				X01				X02				528
FM	1.02001	0.984362	0.995628		0.962936	1.01683	1.02023		1.01598	0.988081	0.995938		1.00563	0.999133	0.995233
MES-CM1	1.00067	1.02859	1.0449		0.996956	1.06052	1.07037		1.06425	1.05848	1.07194		1.0695	1.0968	1.0942
MES-CM3	0.973768	1.01648	1.02657		1.01844	1.08845	1.07932		1.0264	1.05896	1.05254		1.00303	1.03602	1.01018
MES-CM5	0.882294	0.918446	0.931226		0.863742	0.917278	0.92641		0.925865	0.974772	0.992891		0.991983	1.01343	1.00515
	0502				83				1123
FM	0.985894	1.00156	1.01255		1.00088	1.0038	0.995327		0.982124	1.0183	0.999574
PN-CM1	0.972264	1.0569	1.03615		1.09745	1.07194	1.07788		1.14769	1.17185	1.15652
PN-CM3	1.32056	1.40235	1.43734		1.46388	1.48725	1.5038		1.33539	1.35274	1.34678
PN-CM5	1.28354	1.33704	1.33684		1.58762	1.60017	1.5844		1.38796	1.44988	1.44584

## Sheet: Figure 1b-top
X02
With X02	0.973618	1.01144	1.01494
With 83	0.910766	0.967798	0.959651
83
With 83	0.982057	1.03349	0.98445
With X02	1.54067	1.57895	1.53947

## Sheet: Figure 1b-bottom
	24h		48h				24h		48h
	With X02	With 83	With X02	With 83			With 83	With X02	With 83	With X02
X02	1.18378	0.875676	1.28108	1.11892		83	1.22951	1.73888	0.755269	1.21194
	0.697297	0.859459	1.42703	0.713514			1.26464	1.79157	0.737705	1.47541
	1.21622	0.713514	1.68649	1.37838			1.08899	1.89696	1.15925	2.79274
	1.28108	0.940541	1.34595	1.73514			1.07143	2.09016	1.15925	0.948478
	0.972973	1.16757	1.63784	1.02162			0.87822	1.56323	1.45785	2.00234
	0.891892	0.713514	1.3946	1.2			1.00117	1.26464	2.03747	2.40632
	1.2973	0.908108	1.08649	1.31351			1.01873	1.26464	2.16042	2.70492
	1.16757	0.875676	1.1027	1.6054			0.948478	1.12412	1.63349	3.49532
	1.2	0.843243	0.697297	1.47568			1.10656	1.19438	1.15925	2.10773
	0.827027		0.681081	1.83243			1.0363	1.8267	1.26464	2.0726
	0.437838		1.07027	0.72973			0.966042	1.01873		2.30094
	0.891892		1.07027	1.67027			0.983607			1.73888
	0.859459		1.34595	0.762162			0.966042			1.8267
	1.3946		1.88108				0.966042			3.05621
	0.72973						0.474239
	1.00541
	0.940541
	0.616216
	0.972973
	1.11892
	1.2973

## Sheet: Figure 1d-top
TF	-3.35233
TFRC	3.83587

## Sheet: Figure 1d-bottom
	LE	IT	CT	CTpan	CTmvp			LE	IT	CT	CTpan	CTmvp
TF	2.2252	0.7569	0.0336	-1.454	-0.8918		TFRC	-1.3423	-0.6085	-1.132	1.8145	-0.7965
	1.1922	1.6903	0.721	-1.3306	-0.6314			-1.103	0.1353	-1.4115	-2.4629	-1.6214
	1.0695	1.5051	1.5276	0.5747	-0.0725			-0.3321	-0.9738	-0.4508	0.0388	-0.6641
	1.4031	0.9868	-0.2883	-0.8721	-1.5367			0.5142	0.0239	0.1793	1.2358	-0.0197
	1.9497	0.86	0.9894	-0.5351	0.1311			-0.1871	-0.1231	-0.7762	1.3621	-0.3724
	1.0994	0.7847	0.4331	-0.8077	-0.1548			-0.9362	-0.3397	0.476	1.9539	-0.4506
	1.3991	1.2259	-0.004	-0.1538	-1.2073			-1.2058	-0.2719	-0.947	-0.8944	-0.3654
	0.4012	0.671	0.9135	-0.3079	-0.9166			-0.5664	-0.438	-0.8015	0.1617	0.3159
	1.201	1.1949	0.0007	0.2706	-1.451			-1.1869	-1.5419	-0.5588	0.3993	0.0092
	1.2992	0.6765	0.7341	0.5071	-1.0078			-0.1727	-1.3357	0.6917	1.4273	-0.717
	1.1054	0.7384	0.5078	0.3007	-1.5711			-1.1838	-2.5759	0.0223	0.9164	0.2507
	1.1204	1.3314	0.7568	-0.5139	-1.5483			-1.133	-3.0559	0.6208	1.9482	-0.5754
	1.2932	0.0955	-0.9146	-0.1777	-0.5132			-0.175	0.9257	-1.3828	1.3689	-0.1434
	0.9901	0.5024	-0.749	0.1928	-0.7888			-0.1193	0.5995	0.034	0.8056	0.0891
	0.2753	0.0267	-0.0003	0.3844	-1.4713			-0.5827	0.9667	-0.5202	0.42	-0.3009
	0.9131	0.6592	0.4497	-1.3787	-1.3673			0.248	0.0768	-1.027	0.6677	-0.4102
	1.5373	1.1662	0.5381	-1.4545	-1.3385			-0.2133	0.7509	-1.0079	0.0714	-0.4208
	1.4067	1.3465	0.4635	-0.7062	-1.5067			0.7887	1.5721	-0.8644	0.6569	-0.4504
	2.0547	1.0234	-0.6483	-0.6962	0			0.1566	1.9945	0.5052	1.3769	-0.4948
		1.0842	-0.464	-0.5856	-1.5663				0.4533	-2.1924	1.6528	0.0673
		1.0956	-0.6943	-0.62	-1.2822				0.4569	1.0114	1.3359	-0.4391
		0.5454	-0.514	-1.1017	0				0.422	0.7313	1.1258	0.224
		0.5824	1.1225	-0.9832	-1.5542				0.4444	1.37	1.1685	-0.2827
		1.2757	0.5356	-1.3519	-1.516				0.4569	1.594	1.446	-0.7634
			-1.5569	-1.4234	-1.4371					0.8306	1.656	-1.537
			0.0712	-0.1354	-0.8045					1.4335	0.9782	-0.41
			-0.9161	-1.4915	-1.3346					0.4079	0.7704	-0.2246
			-0.2991	-0.8769	-1.1864					0.1228	0.3772	0.1491
			-0.5736	-1.2402						0.4504	1.6542
			0.5685	0.4223						0.3016	1.249
			-0.9177	-0.192						-0.1203	0.5181
			1.1255	1.4297						1.2566	1.4953
			0.8053	-0.0169						1.4657	0.1951
			0.4749	0.1906						-1.6425	0.5401
			1.3488	-0.2076						0.3683	0.8087
			1.1614	0.551						-0.8233	0.4629
			1.1019	-0.9921						-0.4161	1.3269
			1.3505	-0.5383						-1.5518	0.2417
			0.2794	-0.5784						0.3111	-0.2052
			0.1597	-0.6232						-0.1685	0.1204
			-0.4905							-0.0084
			-1.0522							2.1484
			0.4874							3.2273
			0.2336							-1.2765
			-1.0016							1.0756
			1.1223							-1.0636
			-0.0193							-0.2039
			-1.146							0.8647
			-0.675							0.7297
			-0.2263							-0.8117
			-1.504							-1.2262
			0.6077							-0.1379
			2.0222							0.8092
			0.2369							1.359
			-1.2573							2.6104
			-0.0821							0.0594
			1.05							-2.3433
			1.0796							-0.8093
			1.8924							-1.6213
			1.4624							-1.3134
			0.526							-0.5748
			0.5279							-0.1629
			1.6605							0.0519
			0.2941							-0.1296
			0.5532							0.357
			0.0437							-0.7333
			-1.425							0.1346
			-0.0154							0.007
			-0.8429							-0.611
			1.9106							-0.6116
			-1.543							1.0137
			-0.7443							1.978
			0.8705							1.494
			-0.6854							1.6549
			1.3339							-1.7985
			0.8466							-0.8194
			-1.4114							-1.7879
			0.486							-0.0113
			1.8659							2.1091
			-0.4864							0.963
			0.2189							-1.0279
			1.379							-0.1868
			-0.1634							-0.2102
			0.1461							-0.2027
			0.9033							-0.1277
			-1.5783							-0.8889
			0.2357							-0.225
			-1.3399							1.3976
			0.8087							-1.5419
			1.1501							0.5544
			2.0742							-2.1139
			0.2382							-1.1898
			-0.909							0.6992
			-0.4785							-0.8241
			1.632							-1.2299
			0.4941							0.9065
			-0.3098							-1.4368
			1.4646							-1.8692
			-0.2364							1.0619
			1.0263							-0.9909
			0.1695							0.35
			0.1095							-1.4807
			0.0673							-0.2278
			-1.2973							0.0413
			-0.6878							1.1213
			-0.7133							-0.0824
			-0.4444							-0.3841
			-1.408							-1.6077
			-0.6314							-0.9225
			-0.3597							-0.5227
			1.7392							0.2049

## Sheet: Figure 1e
	FM			PN			MES
DA level	ND	ND	ND	2.77066	3.03407	3.0937	0.081015	0.094433

## Sheet: Figure 2a
	Margin			Center
DEC1	0.978907	0.945485	1.08045	2.22889	2.15765	1.82699
VEGFA	0.950637	1.07316	0.98021	32.7751	38.5213	30.5493
SLC2A1	0.943392	1.1321	0.936316	16.4266	15.7662	16.6381

## Sheet: Figure 2d
P7	PN	MES		P8	PN	MES
DRD5	0.245559	0.0309315		DRD5	0.0654098	0.0237755
	0.162628	0.0404783			0.154455	0.00912821
	0.205522	0.0410143			0.0379014	0.0268846
	0.302507	0.115646			0.133933	0.023463
	0.295879	0.0413443			0.124014	0.0333208
TF	0.254337	0.00425397		TF	0.123087	0.0220317
	0.224862	0.0248548			0.133776	0.0290806
	0.230486	0.0507091			0.120641	0.0312
	0.333397	0.065			0.112726	0.0213333
	0.238746	0.0233971			0.110456	0.00966176
TfR1	0.0387674	0.172828		TfR1	0.00244444	0.0713492
	0.01675	0.193939			0.00266667	0.0714203
	0.027	0.139738			0.00272917	0.0784615
	0.0193725	0.257837			0.00254348	0.100917
	0.0191837	0.0919853			0.00229114	0.0827121

## Sheet: Figure 3a
X01				X02				83				1123
Nor	0.843668	1.10306	1.05327	Nor	0.970954	1.02573	1.00332	Nor	0.943535	0.963862	1.0926	Nor	1.03394	0.994778	0.971279
Nor+TF	0.728384	0.6131	1.29694	Nor+TF	0.851452	0.988382	1.02324	Nor+TF	1.46019	1.34162	1.38058	Nor+TF	1.51175	1.52741	1.61358
Hyp	0.045066	0.041659	0.056856	Hyp	0.258921	0.248465	0.229793	Hyp	0.218521	0.139074	0.119255	Hyp	0.02295	0.032193	0.013786
Hyp+TF	0.076507	0.044541	0.075459	Hyp+TF	0.226805	0.224564	0.240747	Hyp+TF	0.645398	0.645398	0.596273	Hyp+TF	0.367363	0.459008	0.413577
X01				X02				83				1123
Nor	1.03716	1	0.962838	Nor	0.989592	0.982386	1.02802	Nor	1.05718	1.0336	0.909221	Nor	0.903315	0.977901	1.11878
Nor+Fe	0.935811	0.925676	1.01689	Nor+Fe	1.20817	1.18175	1.02082	Nor+Fe	1.51823	1.55468	1.7391	Nor+Fe	1.5663	1.80663	1.46685
Hyp	0.138176	0.073649	0.076689	Hyp	0.333867	0.244996	0.238271	Hyp	0.194067	0.18935	0.190636	Hyp	0.024365	0.033066	0.026519
Hyp+Fe	0.138851	0.107432	0.110473	Hyp+Fe	0.271417	0.297838	0.273819	Hyp+Fe	0.452466	0.469621	0.669049	Hyp+Fe	0.33895	0.329834	0.327348

## Sheet: Figure 3b
0502	-TF antibody			+TF antibody
FM	0.960783	0.990078	1.04914	0.9647	0.987885	0.993995
PN-CM1	1.00026	0.994621	1.04992	0.996501	0.986945	0.957023
PN-CM3	1.24778	1.2199	1.16334	1.09426	1.06747	1.06402
PN-CM5	1.34287	1.26016	1.333	1.21927	1.1729	1.20047
83
FM	0.932992	0.989836	1.07717	1.00297	0.915452	1.04272
PN-CM1	0.936859	1.02707	1.09264	1.08958	0.972027	1.09552
PN-CM3	1.37732	1.43128	1.40088	1.11027	1.11063	1.14067
PN-CM5	1.50243	1.61045	1.53319	1.24699	1.22468	1.24177
1123
FM	0.949264	0.991344	1.05939	1.07361	1.02196	1.09266
PN-CM1	0.949643	0.994471	1.10621	1.14109	1.05693	1.11711
PN-CM3	1.41489	1.39205	1.35717	1.21511	1.16364	1.14308
PN-CM5	1.47621	1.50825	1.62349	1.42854	1.23454	1.18753

[truncated: 8 more sheets: Figure 3e, Figure 3g, Figure 4b, Figure 4c, Figure 4e, Figure 5a, Figure 5b, Figure 5d]
